# Supplementary material for: Comparison of dissolved and particulate arsenic distributions in shallow aquifers of Chakdaha, India, and Araihazar, Bangladesh
Source: Geochem Trans. 2008 Jan 11;9:1. doi: 10.1186/1467-4866-9-1 (PMC2246114; doi:10.1186/1467-4866-9-1)
Supplement: Additional file 1 — Geochemical and geophysical data from India and Bangladesh. The worksheets of this spreadsheet include a listing of (1) latitude and longitude of all needle-sampler profiles, (2) needle-sampler data for India, (3) well data for India, (4) EM31 data for India, (5) needle-sampler data for Bangladesh, and (6) EM31 data for Bangladesh. [file 1467-4866-9-1-S1.xls]

## Sheet: NS positions
Name	Longitude	Latitude
I.1	88.503	23.0925
I.2	88.5049	23.0915
I.3	88.5075	23.0904
I.4	88.51	23.0891
I.5	88.5122	23.0882
I.6	88.5148	23.087
I.7	88.5175	23.0863
B.1	90.5925	23.7755
B.2	90.5932	23.7752
B.3	90.5939	23.7745
B.4	90.5945	23.7738
B.5	90.5954	23.7732

## Sheet: NS India
Sample	Depth	acid-leach As	P-extract As	Fe(II)/Fe		Na	Mg	Al	Si	S	K	Ca	As	Mn	Fe	Cations		HCO3-	F	Cl	Br	NO3	NO2	SO4	Conduct.
	(m)	(mg/kg)	(mg/kg)			(mg/L)	(mg/L)	(ug/L)	(mg/L)	(mg/L)	(mg/L)	(mg/L)	(ug/L)	(mg/L)	(mg/L)	(meq/L)		(umol/L)	(mg/L)	(mg/L)	(mg/L)	(mg/L)	(mg/L)	(mg/L)	(µS/cm)
I 1-1	3	1.95137	3.15049	0.498233		13.0856	8.23477	32.5008	8.54846	5.41472	4.10879	48.0867	3.54938	0.491014	0.0172106	3.7519		193.16	0.201	9.561	< 0.1	< 0.05	< 0.1	15.182	372
I 1-2	6.3	3.8928	1.50101	0.498507		13.5911	8.88038	22.4076	26.4195	3.9469	3.31711	50.5333	183.621	1.03348	0.0552185	3.9302		208.096	0.19	9.384	< 0.1	2.05	0.398	10.576	400
I 1-3	9	7.61372	1.5016	0.471311		17.6407	12.0966	17.838	9.90384	6.33797	5.12434	44.5086	41.4293	0.1205	0.0297701	4.11563		206.419	0.249	12.87	< 0.1	< 0.05	< 0.1	17.711	426
I 1-4	12	4.5755	3.19689	0.536111		13.5634	9.98962	20.5483	18.5847	4.07023	3.638	50.7464	421.584	0.286847	0.0333528	4.03832		212.475	0.259	10.567	< 0.1	1.86	< 0.1	10.904	405
I 1-5	15	1.3306	0.569626	0.661157		13.6323	9.28782	17.212	18.8157	4.73703	3.14576	51.5177	202.116	0.266935	0.024844	4.00917		208.59	0.255	10.785	< 0.1	0.587	< 0.1	13.267	395
I 1-6	19.2	5.49539	0.757009	0.454829		17.9157	9.58065	18.1057	8.24128	6.48172	4.83869	39.9732	7.1894	0.027623	0.0226791	3.68673		179.435	0.288	12.753	< 0.1	< 0.05	< 0.1	18.521	368
I 1-7	22.5	2.75425	0.752085	0.483412		13.9815	9.74018	72.351	22.0117	3.64591	3.76231	49.797	166.711	0.323484	0.108482	3.99448		215.183	0.227	9.127	< 0.1	< 0.05	< 0.1	9.929	391
I 1-8	27	3.33023	0.768595	0.476658		14.6334	9.87455	22.313	16.6633	5.4371	3.79525	50.0849	108.107	0.179397	0.0584185	4.0473		207.246	0.269	11.883	< 0.1	0.353	< 0.1	14.793	395
I 1-9	30	2.97405	1.25887	0.456897		13.4215	9.56499	72.5318	20.3995	4.54987	3.26989	52.054	154.519	0.199127	0.211349	4.05942		211.547	0.256	11.444	< 0.1	0.164	< 0.1	12.467	400
I 2-1	6	1.03941	0.352513	0.736462		11.0544	25.0877	19.8801	19.156	0.983369	4.35181	114.855	8.09536	1.48553	0.0742278	8.39007		504.297	0.067	3.123	< 0.1	0.178	< 0.1	1.537	749
I 2-2	9	2.23263	0.512815	0.6875		10.316	27.0262	58.1096	26.7501	0.772537	4.05474	122.692	8.33088	1.42682	0.286454	8.90849		535.425	0.109	3.438	< 0.1	0.093	< 0.1	1.209	792
I 2-3	12	5.88765	0.957745	0.646341		11.1034	23.6513	16.4785	24.625	1.90022	4.48302	121.565	196.562	0.975802	7.63637	8.88325		512.559	0.07	3.96	< 0.1	0.183	< 0.1	4.565	779
I 2-4	15	3.61027	1.30866	0.660622		10.6281	23.9398	20.6127	24.7501	1.70793	4.01688	122.546	304.245	1.02778	9.85256	9.00278		517.77	0.113	3.095	< 0.1	0.073	< 0.1	3.646	791
I 2-5	18	2.61875	0.655206	0.576408		13.7161	24.8454	18.4486	20.5676	0.743773	4.62638	127.656	118.673	1.03514	1.30263	9.1757		548.656	0.13	3.698	< 0.1	0.765	0.261	1.007	814
I 2-6	21	1.62964	0.563867	0.79918		17.4293	29.6405	19.4203	25.1517	0.406195	4.16523	144.476	265.57	0.631934	16.2307	11.0943		630.189	0.068	6.454	< 0.1	< 0.05	< 0.1	0.143	947
I 2-7	24	1.70836		0.635514		15.0426	27.63	15.8954	23.279	0.572894	4.30155	139.638	171.879	1.42335	0.454215	10.0217		598.773	0.103	6.216	< 0.1	0.39	< 0.1	0.533	878
I 2-8	27	2.3389	0.500157	0.827485		18.3497	26.3472	19.1755	24.9118	0.478478	4.53765	127.023	215.518	0.511495	4.69054	9.5884		554.237	0.088	11.802	< 0.1	< 0.05	< 0.1	0.217	859
I 2-9	30	2.49611	0.662302	0.567568		11.0061	23.7525	15.8861	17.7006	0.92891	4.0513	107.69	55.4782	1.02256	0.0967157	7.91367		475.136	0.134	2.877	< 0.1	0.631	< 0.1	1.552	739
I 3-1	5.1	2.47098	1.97498	0.43956		37.6202	34.5085	13.6338	19.094	1.55724	5.09562	146.865	5.45016	1.60161	0.129692	11.939		626.685	0.078	56.73	0.175	0.347	< 0.1	2.805	1100
I 3-2	9.3	1.1732	0.69045	0.510949		23.7773	31.9303	44.3841	22.39	5.32709	5.1673	165.617	4.63575	1.47407	0.0997387	12.0612		624.28	0.036	55.82	0.132	0.104	< 0.1	12.044	991
I 3-3	12.3	1.81631	0.489702	0.48318		19.4267	27.2525	46.4034	23.9807	2.98157	4.53396	142.517	31.3586	2.05397	2.91251	10.419		580.542	0.063	23.404	< 0.1	< 0.05	< 0.1	6.751	841
I 3-4	15	2.22264	1.73057	0.59434		28.8374	29.6876	17.9022	20.5706	3.21597	6.93751	156.739	100.382	1.86852	7.4813	11.9637		647.768	0.079	32.88	0.126	< 0.05	< 0.1	7.321	974
I 3-5	18	2.23268	2.13585	0.65032		21.2929	26.4528	19.8563	24.1228	1.21106	5.23258	132.756	182.503	0.913973	9.4873	10.2009		561.708	0.072	21.765	0.1	0.159	< 0.1	1.876	826
I 3-6	21.3	1.72575	2.53823	0.570621		26.5906	28.9894	60.3296	22.0896	2.83619	6.97125	144.066	143.173	1.36866	1.75529	10.9717		613.609	0.084	26.39	0.085	0.087	0.375	5.148	903
I 3-7	24.3	1.67996	1.59717	0.438889		42.4313	37.4781	18.5463	18.5555	5.9359	11.4862	174.18	40.0657	0.973337	0.0527513	13.9163		730.893	0.08	58.36	0.145	< 0.05	< 0.1	13.945	1100
I 3-8	27	2.13424	1.07611	0.604294		39.2701	35.0764	14.8464	17.4521	5.25103	8.48246	163.254	39.9791	1.07642	0.079596	12.9601		674.095	0.072	57.55	0.105	0.423	0.559	13.45	1153
I 3-9	30	2.94138	1.6163	0.58794		28.4036	28.574	17.108	20.4275	2.83607	5.70747	136.792	112.393	0.906978	0.259959	10.5675		578.181	0.091	33.29	< 0.1	0.463	< 0.1	6.555	943
I 4-1	6	3.16005	0.135705	0.523573		10.9433	21.3852	17.6771	21.0024	10.671	3.41808	111.53	80.7364	1.20162	0.534035	7.90732		412.289	0.102	15.209	< 0.1	< 0.05	< 0.1	33.746	733
I 4-2	9	2.54675	0.734351	0.45768		8.38169	17.6679	18.2445	22.2073	4.0532	2.96141	88.0691	217.905	0.777398	0.39546	6.30271		356.344	0.127	7.411	< 0.1	< 0.05	< 0.1	11.514	606
I 4-3	12	6.42489	4.48462	0.390977		8.89897	16.1522	23.8433	23.2668	3.64118	2.96823	83.1833	274.991	0.576945	0.0431472	5.94426		344.278	0.145	3.268	< 0.1	< 0.05	< 0.1	10.014	565
I 4-4	15	7.99337	4.21437	0.38785		14.3625	18.1671	13.4538	21.5227	4.20847	3.23027	93.7745	151.797	0.520285	1.74799	6.94398		388.698	0.104	8.246	< 0.1	2.831	0.247	11.195	651
I 4-5	18	6.30816	1.92543	0.434125		14.3746	19.3921	13.1726	21.3531	4.09393	4.07114	104.021	114.167	0.560165	0.0567322	7.51746		427.642	0.123	8.606	< 0.1	1.422	< 0.1	11.601	693
I 4-6	21	10.2449	6.13859	0.447732		14.0713	21.068	14.1836	21.7629	4.54932	4.28541	107.704	109.422	0.559545	0.181777	7.8359		443.453	0.102	10.341	< 0.1	< 0.05	< 0.1	12.986	716
I 4-7	24	3.78775	1.00707	0.479769		13.7267	20.3938	12.9459	22.4333	4.37753	3.52117	103.982	129.28	0.612887	0.532404	7.57276		425.023	0.088	11.337	< 0.1	< 0.05	< 0.1	12.901	706
I 4-8	27	8.10251	1.84686	0.615894		13.5395	20.2471	51.1052	22.0487	5.5101	3.49373	103.653	116.098	0.491062	1.21316	7.55981		413.142	0.118	14.745	< 0.1	< 0.05	< 0.1	15.842	706
I 4-9	30	3.35968	0.349084	0.40121		13.9228	21.2223	16.1621	23.9565	2.60298	3.9748	110.114	151.449	0.518609	2.37989	8.03326		446.233	0.086	17.456	< 0.1	< 0.05	< 0.1	6.854	742
I 5-1	6	2.61873	0.479259	0.67		5.87614	14.5575	20.434	18.4302	1.84812	3.19238	81.8603	41.0559	0.83165	0.173583	5.62596		330.682	0.12	4.37	< 0.1	< 0.05	< 0.1	3.71	521
I 5-2	9	2.64712	0.663353	0.812785		8.73378	12.941	19.317	17.5584	2.18623	3.3509	87.0085	6.5641	0.183992	0.0513439	5.87384		342.575	0.055	5.78	< 0.1	< 0.05	< 0.1	4.555	531
I 5-3	12	2.59626	1.07602	0.607527		9.504	15.3373	23.9912	21.682	2.19956	3.70713	87.8067	40.3934	0.789984	0.0250032	6.15249		361.779	0.102	3.967	< 0.1	0.162	< 0.1	5.198	578
I 5-4	15	13.3881	8.98652	0.69697		6.66044	11.9531	21.4837	13.4268	3.75288	2.93044	86.9351	10.0254	0.0322153	0.0322742	5.68728		319.862	0.273	7.233	< 0.1	1.553	0.17	10.334	514
I 5-5	18	1.60725	0.555429	0.898438		11.9782	16.2071	17.0798	22.2455	0.603548	3.51818	81.4266	156.424	0.846508	1.12473	6.04788		361.111	0.134	2.717	< 0.1	0.154	< 0.1	0.506	573
I 5-6	21	2.89826	0.666483	0.965398		16.9472	24.2208	15.4503	23.3648	0.5499	4.21869	115.95	212.589	0.721019	0.38846	8.63754		507.487	0.104	10.66	< 0.1	< 0.05	< 0.1	0.298	788
I 5-7	24	2.2832	0.74182	0.581662		14.6678	20.6266	18.1221	22.2118	1.14653	4.30312	107.858	172.981	0.802435	0.072611	7.82978		451.562	0.117	13.426	< 0.1	0.386	< 0.1	2.018	725
I 5-8	27	4.09768	1.32326	0.746565		16.1145	22.1684	21.0209	23.5017	0.678353	4.66219	109.917	200.914	0.671726	0.433918	8.1444		474.449	0.102	11.942	< 0.1	0.121	< 0.1	0.709	743
I 5-9	30	1.18306		0.735043		13.7359	20.5747	17.8087	24.3282	0.860778	4.24145	106.215	139.454	0.861378	0.159293	7.70448		451.518	0.099	9.555	< 0.1	0.231	< 0.1	1.25	703
I 6-1	6.3	9.10336	4.24993	0.381375		15.9332	23.5156	21.1213	22.2631	0.482222	3.03083	120.99	80.5087	1.12397	0.524354	8.76143		517.522	0.145	8.938	< 0.1	0.418	1.041	0.125	758
I 6-2	9	2.04203	0.486371	0.407514		17.4913	22.416	16.7059	23.8469	0.580572	3.85891	118.453	13.0882	0.953632	0.123875	8.61895		512.67	0.117	7.228	< 0.1	< 0.05	< 0.1	0.43	750
I 6-3	12	4.53142	2.05769	0.388889		19.9268	19.9716	16.5571	15.7283	2.35629	5.61598	109.302	27.0967	0.17063	0.0229285	8.10846		466.451	0.213	12.469	< 0.1	< 0.05	0.448	5.365	727
I 6-4	15	4.14635	1.67968	0.493261		20.8297	25.1512	20.9279	22.489	0.747097	4.41772	126.468	230.25	1.7148	2.00417	9.47084		561.634	0.078	4.508	0.08	3.019	< 0.1	0.916	836
I 6-5	18	2.87252	0.700086	0.550936		18.7065	28.4544	109.849	20.4822	1.55845	4.3911	134.311	431.172	1.15696	4.75677	10.1396		601.998	0.108	3.567	< 0.1	< 0.05	< 0.1	0.138	881
I 6-6	21	1.84758	1.02883	0.597222		17.0129	26.0167	39.1768	21.7296	0.878709	4.64758	123.911	242.167	0.744403	2.67256	9.27825		551.246	0.123	4.564	< 0.1	0.465	1.321	0.594	815
I 6-7	24	2.43252	0.96601	0.491379		17.1891	24.9788	14.9289	21.0875	0.764493	4.45263	119.872	180.852	0.587073	0.020365	8.89896		531.575	0.153	5.643	< 0.1	0.451	< 0.1	0.975	788
I 6-8	27	3.06629	1.09868	0.505988		16.8617	22.7249	249.096	22.6685	0.543114	4.36491	110.454	224.596	0.869685	0.708059	8.25173		492.054	0.143	5.542	< 0.1	< 0.05	< 0.1	0.299	753
I 6-9	30	2.20583	0.833633	0.657005		17.0349	22.9708	16.9117	22.8202	0.4979	3.87811	109.487	259.317	0.716908	5.94874	8.40661		486.795	0.167	7.479	< 0.1	< 0.05	< 0.1	0.231	758
I 7-1	11.4	18.8574	8.66254	0.388646		27.4827	28.8047	36.4928	18.8517	2.23613	8.44019	114.754	40.9775	0.256872	0.0218497	9.50812		511.742	0.21	33.84	< 0.1	3.952	< 0.1	4.93	851
I 7-2	15	3.58827		0.517241		27.3382	28.0863	33.1734	21.2142	1.64075	5.87303	113.69	94.7489	0.495592	0.0261344	9.32413		511.88	0.178	30.37	< 0.1	0.4	0.219	3.429
I 7-3	16.5	1.63063	1.0803	0.606357		22.2375	28.3441	49.1298	23.6853	0.752511	4.6172	109.229	242	0.789791	3.2365	8.98378		506.18	0.135	19.25	< 0.1	0.886	3.325	0.73	795
I 7-4	18	10.1887	3.33353	0.412731		26.501	28.2622	20.6937	19.7353	1.51721	7.55033	115.435	49.7726	0.286439	0.0342259	9.43244		516.037	0.203	31.13	< 0.1	1.618	< 0.1	3.372	865
I 7-5	21.57	2.8504	29.8755	0.543578		22.7755	27.7928	20.7096	23.5389	0.544577	4.81227	110.538	258.939	1.02464	3.33833	9.03581		523.637	0.148	11.599	< 0.1	< 0.05	< 0.1	0.365	811
I 7-6	22.5	23.3273	22.0854	0.385892		25.7491	29.2859	184.668	20.1838	3.18431	6.43469	117.836	58.5363	0.316934	0.196656	9.58105		532.159	0.162	31.33	< 0.1	1.736	< 0.1	2.117	863
I 7-7	24	1.98156	0.310375	0.627178		18.4102	28.1722	29.9553	23.1432	0.423946	4.278	112.927	373.54	0.511265	14.1848	9.37147		530.733	0.128	5.818	< 0.1	< 0.05	< 0.1	0.06	807
I 7-8	28.2	35.3635	36.4013	0.355191		25.1457	28.9265	15.7415	20.873	1.64907	5.38741	119.708	75.0655	0.37221	0.024001	9.58566		527.924	0.168	30.72	< 0.1	2.326	< 0.1	1.399	864
I 7-9	30	3.89792	0.559464	0.638528		17.2767	27.4122	15.5133	22.6504	0.527381	4.77216	115.123	301.801	0.777296	0.398455	8.88768		505.832	0.159	19.929		0.964	6.67	0.294	814
I 1-M-3	12.3					13.012	10.9159	54.2523	20.3071	9.15537	2.22386	53.364	593.401	0.4099	0.105642	4.18758
I 1-M-4	15.3					12.2598	10.1049	45.4107	20.1688	9.78013	2.00942	52.4118	279.686	0.341757	0.836841	4.06135
I 1-M-5	19.5					12.5847	10.2179	88.0485	15.2118	10.4348	3.53782	43.4548	103.389	0.134186	0.0695936	3.64941
I 7-M-1	11.7					25.2115	27.0028	54.3726	16.8113	7.35954	7.78659	109.157	53.2089	0.295258	0.0828323	8.96722
I 7-M-2	15.6					26.1035	25.0257	48.4181	22.2669	5.78598	2.89244	95.8816	256.543	0.542818	5.7486	8.25884
I 7-M-3	18.9					25.9506	28.2368	46.202	19.0353	6.05599	5.7061	109.389	133.297	0.690278	0.0949291	9.05971
I 7-M-4	21.6					24.9366	27.3568	59.5534	17.2928	6.10743	6.27812	108.057	58.4688	0.341911	0.0750296	8.89064
I 7-M-5	24.3					18.9575	25.9511	58.1063	20.4816	5.54501	4.74777	107.133	293.68	0.7354	1.21529	8.47054
I 7-M-6	28.8					23.7812	27.6637	45.7678	18.5968	5.96757	5.40659	114.424	76.8093	0.372983	0.0718544	9.16096
Hooghly R.						16.0581	11.9409	21.0839	9.71976	5.78978	4.17079	39.2249	5.98195	0.0232113	0.0502536	3.74667		228.512

## Sheet: Wells India
Well sample	Latitude	Longitude	Na	Mg	Al	Si	S	K	Ca	As	Mn	Fe	Cations	Conduct.
			(mg/L)	(mg/L)	(ug/L)	(mg/L)	(mg/L)	(mg/L)	(mg/L)	(ug/L)	(mg/L)	(mg/L)	(meq/L)	(µS/cm)
ww1	23.0839	88.519	17.7121	29.2544	40.6372	22.5228	6.41403	2.10654	125.14	139.055	0.425538	5.71074	9.51898	1001
ww2	23.0841	88.5193	25.3736	23.8393	62.0211	21.8924	8.34523	2.45122	110.139	308.413	0.607523	10.5909	8.6596	888
ww3	23.0836	88.5203	23.6824	23.4998	41.1595	22.5822	5.21824	2.46773	94.9705	301.207	0.485044	12.2656	7.79979	822
ww4	23.0835	88.5206	17.1738	21.2638	43.3792	22.1052	5.17771	2.25283	88.4208	278.602	0.427688	10.2581	6.99747	755
ww5	23.083	88.5202	33.0176	32.669	44.7119	22.4005	5.6789	3.4984	129.98	205.116	0.694451	15.2795	10.7467	1136
ww6	23.0836	88.5167	16.3624	26.0807	95.8382	21.109	5.30086	2.99848	119.447	361.764	0.499633	13.1367	8.93404	934
ww7	23.0828	88.5175	13.9456	24.6476	40.0107	20.7391	5.30676	3.15181	109.302	374.476	0.887734	12.5183	8.20622	858
ww8	23.0856	88.5147	22.1454	19.3714	40.1103	20.807	5.16744	2.22967	92.3652	271.63	1.43401	3.89108	7.25256	720
ww9	23.0849	88.5136	19.8175	24.6263	44.463	20.9138	5.29958	2.71254	109.845	208.069	1.56924	4.91791	8.4756	824
ww10	23.0836	88.5158	17.1975	26.1385	56.1092	20.737	5.35787	3.28658	112.639	324.348	1.89011	3.0816	8.64214	836
ww11	23.0821	88.5143	15.9511	22.8223	61.2052	19.9607	5.35092	2.39106	98.519	445.08	1.31895	5.50426	7.58265	771
ww12	23.0825	88.5081	14.6876	20.6488	68.8317	21.5303	8.38041	2.538	112.771	171.992	1.37744	2.94093	8.06297	782
ww13	23.0844	88.5089	11.6714	17.22	102.113	18.9273	8.08867	2.8907	89.1343	124.962	0.862721	2.04695	6.47329	663
ww14	23.085	88.5087	12.4759	19.0646	47.1574	18.5296	8.17377	3.23228	97.2256	132.408	0.973953	2.22251	7.07531	685
ww15	23.087	88.5118	11.8453	18.0878	44.1272	19.8615	6.66469	3.04608	93.5294	132.807	0.779925	1.63791	6.7769	642
ww16	23.0887	88.5121	12.9743	19.6227	43.5855	23.5374	7.38217	2.97101	95.8103	127.752	0.840886	4.21828	7.06602	687
ww17	23.0905	88.5149	10.4076	20.1598	42.0922	21.3713	7.14169	2.93743	91.1849	14.4958	0.737128	3.43027	6.76704	706
ww18	23.0885	88.5177	19.1341	20.3001	105.484	16.4391	9.36104	4.37625	101.771	37.0142	0.979819	0.859995	7.72435	752
ww19	23.0916	88.514	16.0073	21.1825	689.481	20.1011	16.1171	3.13274	113.103	124.919	1.23688	1.46993	8.19666	741
ww20	23.0909	88.5113	14.1791	23.298	42.4496	21.5246	5.22763	2.91391	107.797	216.243	1.20393	5.54142	8.02256
ww21	23.0945	88.5101	18.3004	21.3345	291.21	20.9321	5.19786	3.05701	111.787	108.337	1.71427	1.19901	8.24129	772
ww22	23.0926	88.5099	18.3801	22.6542	44.3951	20.7074	4.86654	3.34221	107.72	220.248	1.7201	5.04678	8.15869	785
ww23	23.0911	88.5097	15.2147	23.1332	45.1261	22.3825	4.80225	3.36751	94.3359	142.037	0.814306	3.26493	7.39242	769
ww24	23.0889	88.5076	18.0208	23.5883	42.2852	19.387	6.59972	3.78101	119.643	38.4425	1.68187	0.987024	8.8283	840
ww25	23.0877	88.5072	16.9638	23.7233	41.6234	21.5022	5.37303	3.62243	112.697	195.818	1.03185	2.72041	8.44223	766
ww26	23.0845	88.5034	17.9061	27.211	38.8912	23.2171	5.84558	3.74671	117.599	123.132	0.923231	1.46786	9.02214	881
ww27	23.0889	88.5064	29.9921	34.732	44.0144	21.9144	5.43086	4.22677	146.31	122.878	1.65486	6.20519	11.6222	1089
ww28	23.0896	88.5058	19.1362	25.2603	41.7696	22.1308	5.28347	3.4344	117.06	237.055	0.872687	5.7329	8.87808	863
ww29	23.0811	88.5127	16.9328	31.4378	40.7955	23.528	4.66728	3.4655	127.211	201.143	0.419754	9.31744	9.80542	885
ww30	23.0794	88.5112	17.9847	25.0953	41.1733	22.0569	4.79278	3.43955	123.948	282.486	0.682908	9.807	9.15882	838
ww31	23.0783	88.5103	21.6268	22.5725	40.802	17.9354	9.35168	3.31315	105.087	65.0168	0.404696	4.84181	8.16062	860
ww32	23.0773	88.5121	32.5599	16.8984	41.6966	10.5345	10.1386	3.33294	67.2932	4.93028	0.0675756	2.57168	6.27397	735
ww33	23.0787	88.5131	16.6606	22.0567	41.4043	22.4256	4.77235	3.3838	100.921	315.767	0.498743	11.6278	7.69527	754
ww34	23.0808	88.5152	19.7238	35.2321	43.3286	24.1679	4.80286	3.29485	135.553	203.517	0.497613	15.7142	10.6557	1019
ww35	23.0825	88.5158	14.9218	23.4798	46.1964	21.2873	4.6814	3.47978	96.9163	320.15	0.357125	8.55903	7.54047	765
ww36	23.0855	88.5198	20.393	23.8919	44.0808	17.4623	4.80271	3.17494	95.5165	285.131	0.790894	7.85093	7.73488	779
ww37	23.0858	88.518	15.7026	21.7609	40.3318	21.5599	4.73327	3.64504	86.3832	204.648	0.372671	7.59773	6.90876	746
ww38	23.0852	88.5156	23.1947	23.4942	40.1213	16.7081	4.72954	3.20612	100.728	905.61	1.02251	10.174	8.08495	789
ww39	23.0867	88.5155	19.267	21.1754	40.8889	21.568	5.24342	2.86227	89.5198	93.6081	0.441429	4.36612	7.1517	713

## Sheet: EM India
Longitude	Latitude	EM (mS/m)
88.5077	23.0955	29
88.5082	23.0952	32
88.5086	23.095	24
88.5092	23.0947	33
88.5096	23.0944	43.5
88.5101	23.094	43.5
88.5104	23.0937	35
88.511	23.0934	34
88.5117	23.0933	33
88.5124	23.0926	35
88.5127	23.0922	33
88.5129	23.0917	35
88.5133	23.0911	34
88.5137	23.0905	33
88.514	23.09	43
88.5141	23.0892	41
88.5146	23.0888	51
88.5149	23.0884	44
88.5151	23.088	33
88.5155	23.0876	33
88.5159	23.0872	32
88.5163	23.0868	26
88.516	23.0866	44
88.5162	23.0864	48.5
88.5166	23.0866	47.5
88.517	23.0864	51
88.5175	23.0863	54
88.5178	23.0861	52
88.5178	23.0858	47.5
88.5162	23.0852	69.5
88.5164	23.0855	52
88.5166	23.0857	35
88.5143	23.085	47
88.5138	23.0848	55.5
88.5133	23.0846	47.5
88.513	23.0841	48
88.5131	23.0841	45
88.5145	23.0854	50.5
88.5149	23.0857	35.5
88.5153	23.0862	42
88.5149	23.0864	41
88.5143	23.0861	40
88.5139	23.0861	42
88.5131	23.0866	43.5
88.5125	23.087	22.5
88.5119	23.0873	14.5
88.511	23.0877	18.5
88.5079	23.0874	52.5
88.5072	23.0879	37
88.5213	23.0822	38.5
88.5132	23.0928	41
88.5136	23.0927	34
88.5147	23.0924	28.5
88.5151	23.0922	27.5
88.5153	23.092	32
88.5158	23.0916	23.5
88.5163	23.0912	19.5
88.5153	23.0898	35
88.5157	23.0897	34
88.5158	23.0893	35
88.5157	23.0889	33
88.5156	23.0885	27.5
88.5155	23.0881	31
88.5154	23.0877	27
88.5154	23.0872	20.5
88.5151	23.0886	28.5
88.5153	23.0883	25
88.5153	23.0878	27
88.5153	23.0873	21
88.5153	23.087	21
88.5152	23.0867	19.5
88.515	23.0863	15
88.5149	23.086	18.5
88.5147	23.0856	17
88.5145	23.0851	19.5
88.5143	23.0847	27
88.514	23.0844	28.5
88.5139	23.0842	28.5
88.5136	23.0843	31
88.5133	23.0844	29
88.513	23.0844	25
88.5126	23.0845	25
88.5122	23.0846	19
88.5112	23.0846	25
88.511	23.0846	28.5
88.5105	23.0843	38.5
88.5102	23.0841	33
88.5101	23.0836	31
88.5103	23.0831	25
88.5104	23.0827	25
88.5103	23.0822	28.5
88.5102	23.0819	34
88.5104	23.0817	25
88.5106	23.0815	25
88.5109	23.0819	25
88.5111	23.0822	28.5
88.5115	23.0825	35
88.5125	23.0841	28.5
88.5126	23.0843	29
88.5219	23.0809	44
88.5124	23.0925	38.5
88.5124	23.0922	38.5
88.5125	23.0918	35
88.5125	23.0909	34
88.5123	23.0905	34
88.5121	23.0897	34
88.5119	23.0892	42
88.5123	23.089	38.5
88.5127	23.0885	34
88.513	23.0882	44
88.5132	23.088	11.5
88.5134	23.0876	9.5
88.5138	23.0874	11
88.5141	23.0872	13.5
88.5146	23.0871	15
88.515	23.087	15.5
88.5153	23.0869	23
88.516	23.0866	25
88.5167	23.0864	37.5
88.5173	23.0862	42
88.5178	23.0861	35
88.5186	23.0858	35
88.5182	23.0855	35
88.5179	23.0852	34
88.5177	23.0849	35
88.5174	23.0846	38.5
88.517	23.0843	43
88.5168	23.0839	38.5
88.5165	23.0836	42
88.5161	23.0834	42
88.5158	23.0831	42
88.5156	23.0828	38.5
88.5152	23.0826	42
88.5165	23.0818	38.5
88.5169	23.082	52
88.5171	23.0823	61
88.5174	23.0824	43
88.5179	23.0824	37.5
88.5181	23.0826	63
88.5179	23.0829	52
88.5188	23.0832	52
88.5191	23.0837	43
88.5196	23.0841	38.5
88.5198	23.0843	61
88.5201	23.0843	58.5
88.5208	23.0847	54
88.5214	23.0849	52
88.5238	23.084	34
88.5158	23.0865	50
88.5156	23.0866	32
88.5152	23.0867	40
88.515	23.0868	38
88.5148	23.087	38
88.5142	23.0874	46
88.514	23.0876	34
88.5136	23.0878	34
88.5133	23.0878	28
88.5131	23.0879	28
88.5129	23.0881	24
88.5125	23.0882	18
88.5122	23.0882	18
88.5115	23.0886	18
88.5112	23.0887	12
88.5107	23.089	8
88.5102	23.0893	14
88.5096	23.0895	40
88.5093	23.0896	36
88.5088	23.0898	38
88.5084	23.09	38
88.5079	23.0902	20
88.5075	23.0904	20
88.5069	23.0903	64
88.5065	23.0905	46
88.5067	23.091	30.5
88.5064	23.0913	35
88.5059	23.0913	27
88.5054	23.0914	21
88.5049	23.0915	20
88.5043	23.0915	24.5
88.5038	23.0916	15.5
88.5039	23.0922	28.5
88.5034	23.0924	12.5
88.503	23.0925	10
88.5032	23.0928	18
88.5034	23.0931	16
88.5036	23.0934	18
88.5039	23.0933	13.5
88.5043	23.0935	23
88.5048	23.0946	19
88.5049	23.0952	16
88.5055	23.0958	27
88.5058	23.0958	31
88.5062	23.0958	31
88.5068	23.0959	33
88.5071	23.0958	35
88.5104	23.0878	9
88.5094	23.0878	21
88.5085	23.0877	33
88.5065	23.0884	52
88.5055	23.0887	34
88.5046	23.089	16.5
88.5038	23.0892	22
88.5029	23.0894	13
88.5031	23.0898	7.5
88.5034	23.0903	13
88.5038	23.0905	23
88.5041	23.091	19.5
88.5045	23.0917	21
88.505	23.0921	13.5
88.5054	23.0927	15.5
88.506	23.0928	34
88.5067	23.0936	32.5
88.5076	23.0944	42
88.508	23.0951	27.5
88.5087	23.095	28.5
88.5114	23.0919	32
88.5114	23.0914	23
88.5111	23.0911	21
88.5111	23.0907	20
88.5106	23.0903	33
88.5104	23.0898	33
88.5101	23.0893	32
88.51	23.0891	25.5
88.5097	23.0887	27
88.5094	23.0884	33
88.5088	23.0878	27
88.5099	23.0874	19.5
88.5123	23.0877	19.5
88.5083	23.0881	24
88.5083	23.0884	25
88.5084	23.0888	27
88.5084	23.0893	25
88.5085	23.0897	23.5
88.5085	23.0902	27
88.5086	23.0906	27.5
88.5084	23.0909	23
88.5083	23.0913	21
88.5083	23.0918	21.5
88.5083	23.0922	23
88.5082	23.0926	21.5
88.5082	23.0929	23
88.5081	23.0933	23
88.5119	23.0932	42
88.5123	23.0931	45
88.5127	23.0929	43
88.5118	23.0827	42
88.5117	23.083	43
88.5119	23.0833	21
88.5129	23.0846	28
88.5131	23.0847	23
88.5135	23.0849	26.5
88.514	23.0849	25
88.5141	23.0849	19.5
88.5145	23.0855	15
88.5149	23.086	17.5
88.5153	23.0862	17
88.5157	23.0863	28.5
88.516	23.0865	25
88.5164	23.0868	32
88.5168	23.0869	42
88.5171	23.0871	44
88.5175	23.0872	47.5
88.5178	23.0873	25
88.5178	23.0879	11
88.5176	23.0885	13.5
88.5175	23.0888	23.5
88.5174	23.0892	33
88.5173	23.0895	27
88.5176	23.0897	28.5
88.5174	23.09	28.5
88.5171	23.0903	24.5
88.5169	23.0907	29
88.5167	23.0909	25
88.5169	23.091	25
88.5165	23.0911	20.5
88.5163	23.0912	19
88.5161	23.0914	27
88.5158	23.0916	23
88.5155	23.0919	35
88.5151	23.0921	29
88.514	23.0924	28.5
88.5141	23.0926	33
88.5138	23.0932	32
88.5136	23.0933	34
88.5133	23.0935	38.5
88.513	23.0937	35
88.5127	23.0938	43
88.5122	23.0938	42
88.5118	23.0937	42
88.5113	23.0934	31
88.5109	23.0931	28.5
88.5108	23.0931	28.5
88.5114	23.0929	28.5
88.5118	23.0929	33
88.5122	23.0925	43
88.522	23.0848	53
88.5228	23.0847	44
88.5233	23.0846	63

## Sheet: NS Bangladesh
Sample	Depth	acid-leach As	P-extract As	Fe(II)/Fe		Na	Mg	Al	Si	S	K	Ca	As	Mn	Fe	Cations		HCO3	F	Cl	Br	NO3	NO2	SO4	Conduct.
	(m)	(mg/kg)	(mg/kg)			(mg/L)	(mg/L)	(ug/L)	(mg/L)	(mg/L)	(mg/L)	(mg/L)	(ug/L)	(mg/L)	(mg/L)	(meq/L)		(umol/L)	(mg/L)	(mg/L)	(mg/L)	(mg/L)	(mg/L)	(mg/L)	(µS/cm)
B1-1	7.44	4.77608	0.308648	0.597598		16.3496	20.4764	15.6556	26.1875	0.459451	6.34766	50.6036	80.8935	0.756941	5.96089	5.2969		275.223	0.284	20.093	< 0.1	< 0.05	< 0.1	0.294	517
B1-2	10.44	1.96719	-0.0436642	0.943694		28.7037	20.0671	14.9047	26.8888	0.508902	4.38125	70.3028	136.276	1.52756	6.08726	6.73782		346.677	0.263	29.46	< 0.1	< 0.05	< 0.1	0.351	653
B1-3	11.94	0.924104	0.431244	0.9375		31.8873	14.6106	19.0291	26.0344	0.775841	4.15375	59.8302	163.722	1.1972	5.15538	5.86559		313.742	0.336	18.13	< 0.1	< 0.05	< 0.1	1.335	576
B1-4	13.44	1.64527	0.414297	0.747596		29.8378	15.5151	17.8663	28.0664	0.486429	11.3132	65.5496	187.999	1.19669	3.42162	6.25721		341.513	0.349	18.77	0.102	< 0.05	< 0.1	0.404	611
B1-5	14.94	3.40688	0.463014	0.683495		25.4805	16.1149	24.8813	27.7382	0.465102	4.4151	67.3462	193.295	1.31138	4.14248	6.0561		324.491	0.309	20.679	< 0.1	< 0.05	< 0.1	0.315	580
B1-6	16.44	3.77787	1.62395	0.885023		53.4282	15.5267	16.8536	26.043	0.460675	4.33371	64.4959	235.3	1.7784	6.51773	7.16418		365.463	0.29	33.14	< 0.1	< 0.05	< 0.1	0.316	709
B1-7	33.24	2.74769	0.442492	0.849206		113.92	5.43871	234.246	15.0331	2.45829	4.59469	5.63743	34.4354	0.0375215	1.65539	5.86078		354.004							725
B2-1	6		0.153944	0.827922		328.246	232.189	13.3711	21.4884	193.024	21.0403	421.243	39.2639	1.4744	17.5775	55.2223
B2-2	7.5		0.487767	0.857143		37.8339	42.464	14.3983	23.131	0.22342	5.12021	127.442	224.398	3.155	8.38075	11.687
B2-3	9		0.782168	0.609065		21.6645	29.3342	14.9471	22.7468	0.598537	4.36081	99.7727	238.984	3.71172	0.155165	8.4869
B2-4	10.5		0.894247	0.414894		26.5609	30.8803	12.3015	20.5024	5.09443	15.6516	64.9321	253.511	0.46852	0.00866908	7.37611
B2-5	12		1.26004	0.512249		22.3962	22.0013	17.376	19.5996	1.41157	7.05098	70.4409	467.981	1.91346	0.0532053	6.51003
B2-6	13.5		0.805565	0.77		34.7941	17.1241	28.3002	12.2287	0.142656	5.73632	62.569	609.439	2.30993	2.7994	6.21533
B2-7	15		1.05251	0.66056		37.9807	24.6723	15.7973	18.5327	4.71457	16.3733	52.599	200.634	0.362863	0.022092	6.75714
B2-8	21		0.521802	0.855932		118.771	21.3699	19.3831	18.2506	0.3736	10.384	37.0037	279.084	0.359694	1.55703	9.06122
B3-1	10.92	6.02542	3.79353	0.346561		24.2406	14.1843	29.8288	30.0845	2.09568	4.22294	39.0276	93.3135	0.319291	0.0769174	4.2796		210.005	0.274	25.31	< 0.1	1.077	< 0.1	4.995	439
B3-2	12.42	3.54958	0.835019	0.622144		14.0817	22.097	49.9132	32.6671	0.598325	4.11901	68.2704	206.005	2.15673	11.277	6.34669		280.655	0.149	47	< 0.1	0.125	< 0.1	0.739	606
B3-3	13.92	2.18983	1.05078	0.647059		19.5735	21.8182	21.8841	32.2793	0.749122	4.46374	67.5039	235.502	5.32148	1.80037	6.19354		306.85	0.166	38.18	< 0.1	< 0.05	< 0.1	1.125	640
B3-4	15.42	4.29717	2.98229	0.54902		16.9741	14.6309	26.4819	29.0061	0.478279	4.0259	56.9505	303.228	1.89939	0.031466	4.88795		264.499	0.217	19.248	< 0.1	< 0.05	< 0.1	0.446	487
B3-5	16.92	18.6853	7.56804	0.519084		15.0383	14.3498	31.4254	27.9026	0.430634	3.92877	59.4374	340.594	2.38452	0.0655163	4.90346		279.129	0.274	11.283	< 0.1	0.063	< 0.1	0.358	484
B3-6	18.42	3.22247	1.46695	0.661017		17.0163	15.9032	26.8367	25.3973	0.763246	6.21267	55.7878	272.649	1.23339	0.192066	4.99812		271.905	0.302	17.89	< 0.1	0.234	< 0.1	1.29	518
B3-7	19.92	6.19998	4.74216	0.758571		25.4642	17.2902	24.5947	22.2523	0.821474	8.41043	53.9454	343.891	0.765092	0.362542	5.45008		283.295	0.305	26.88	0.103	0.46	0.196	1.384	584
B3-8	21.42	6.8743	1.17191	0.718447		36.9187	17.1459	28.5671	19.1415	0.526297	6.67941	60.1894	384.272	0.836969	3.78483	6.32641		316.076	0.298	35.53	0.54	< 0.05	< 0.1	0.418	666
B4-1	4.5		0.280621	0.665706		46.7579	24.0968	24.6399	106.611	4.75797	3.28716	37.318	13.8853	0.55167	6.54868	5.99121
B4-2	6		0.075632	0.545198		42.7116	18.3817	219.789	139.977	0.0634212	3.61182	36.1249	34.5091	0.467101	12.5097	5.28769
B4-3	7.5		0.309185	0.737643		16.3678	16.8502	26.354	142.642	0.126605	3.60119	51.4786	140.755	0.473482	3.08789	4.7821
B4-4	9		0.300003	0.687719		12.2827	11.0208	14.2272	125.902	0.16483	2.55969	18.1485	89.0819	1.26342	7.07652	2.42549
B4-5	10.5		0.545042	0.571125		9.81912	13.2146	16.3098	134.214	0.0792875	2.63255	32.1312	110.548	2.77845	2.6346	3.20219
B4-6	12		0.379076	0.522222		8.61206	11.2853	19.2414	146.104	0.262629	2.4799	18.6287	141.755	1.95999	0.195432	2.3099
B4-7	13.5		0.433395	0.528701		8.89466	11.0184	11.8911	131.329	0.102748	2.86713	13.9103	172.157	1.54952	0.0651409	2.07395
B4-8	15		1.09816	0.625		10.9578	11.2625	40.1204	123.296	0.12432	3.34317	30.0755	189.652	1.02	2.73218	3.00447
B4-9	16.5		0.436888	0.60835		13.7641	9.00923	20.6838	113.567	0.171197	3.4398	21.1044	221.905	0.915083	0.907636	2.49263
B4-10	18		0.596357	0.6		18.2413	9.39548	111.024	111.068	0.233145	3.31451	21.4251	208.371	0.805885	2.07855	2.7323
B4-11	19.5		0.306187	0.695652		18.2413	9.39548	19.9829	111.068	0.0828997	3.31451	21.4251	247.164	0.583913	2.15987	3.52014
B4-12	20		0.417614	0.632479		20.8211	5.85092	9.67982	119.234	0.552529	5.12155	3.43482	88.1649	0.343339	0.0263103	1.6959
B5-1	9.18	2.29539	0.227494	0.682861		22.1453	17.6012	117.495	23.5126	0.264609	3.67252	52.329	22.8091	1.06389	1.99918	5.18813		292.333	0.122	11.341	< 0.1	0.272	< 0.1	0.069	494
B5-2	10.68	3.40919	1.0921	0.66876		21.068	15.2574	21.2002	23.8671	0.562328	3.92348	51.3272	57.6625	1.11011	1.96305	4.90358		270.613	0.178	13.564	< 0.1	< 0.05	< 0.1	0.759	485
B5-3	12.18	4.98377	0.540089	0.641379		22.697	15.6119	23.0575	26.5857	0.296741	3.71389	60.5585	83.8708	1.53869	17.0969	6.00132		305.994	0.197	13.171	< 0.1	< 0.05	< 0.1	0.114	551
B5-4	13.68	2.12622	0.831396	0.722749		20.2558	12.3218	20.3317	27.8388	0.351366	4.38709	55.6959	135.345	0.857183	12.7623	5.24366		266.125	0.309	14.933	< 0.1	< 0.05	< 0.1	0.18	513
B5-5	15.18	2.26086	1.00693	0.685345		11.688	12.1214	26.8233	26.4682	0.326426	4.77273	58.2451	135.194	1.34326	16.8602	5.13844		251.131	0.259	14.781	< 0.1	< 0.05	< 0.1	0.08	476
B5-6	16.98	4.78592	4.54646	0.684492		18.8254	12.8538	21.8867	23.4106	0.42935	4.27812	57.904	158.737	1.63875	11.5095	5.28771		271.096	0.322	15.133	< 0.1	< 0.05	< 0.1	0.269	496
B5-7	18.48	2.08075	1.11111	0.788462		20.305	13.9468	25.7497	23.2851	0.343689	4.47796	62.3431	262.038	1.77915	12.5323	5.70526		298.697	0.317	12.799	< 0.1	< 0.05	< 0.1	< 0.2	530
B3-M-1	11.22					25.7196	14.3417	189.607	28.0672	7.73716	3.97052	33.4557	76.5853	0.425991	0.233869	4.078
B3-M-2	12.72					14.5949	22.4457	52.6527	31.4001	5.48662	5.15262	64.5724	219.692	2.91357	16.9861	6.44423
B3-M-3	14.22					19.0816	18.8405	55.8299	30.1916	5.82293	4.51975	55.6856	262.855	4.15508	0.652315	5.29772
B3-M-4	15.72					21.1232	15.3928	76.3296	27.5552	6.17842	4.60517	48.3798	244.407	1.41173	1.0889	4.75615
B3-M-5	17.22					15.4141	15.1363	62.9093	25.6302	5.83017	3.66412	55.1906	321.811	2.31	0.0863775	4.76657
B3-M-6	19.02					15.2592	16.5347	56.8266	22.5929	5.56774	5.23848	58.3175	481.996	2.31944	0.185672	5.07474
B3-M-7	20.52					36.3771	17.3201	56.4945	16.9455	5.73715	7.21047	57.1272	340.9	0.718756	0.569348	6.06272
B5-M-1	9.48					21.3024	17.7126	121.621	21.9728	5.71275	3.59119	53.3673	28.6436	1.19649	0.813869	5.16787
B5-M-2	10.98					21.0371	16.1517	69.8511	22.2504	5.55757	3.96399	49.6053	57.7855	1.25245	2.50036	4.91018
B5-M-3	13.38					21.9942	13.4898	63.2617	25.4941	5.71518	4.80867	51.9661	137.289	0.865783	2.5125	4.87265
B5-M-4	16.38					21.2334	12.8061	50.4211	22.5315	5.86703	5.00997	45.6011	81.484	1.09569	1.09598	4.42008
B5-M-5	17.88					23.0424	14.0313	53.9	22.916	5.80824	4.49003	48.3922	104.507	0.527165	0.0750928	4.68895
Old Brahmaputra R.						32.4589	7.01906	26.4274	11.2092	4.83551	1.8376	21.9465	6.26432	0.109589	0.357617	3.14429		191.082

## Sheet: EM Bangladesh
Longitude	Latitude	EM (mS/m)
90.5952	23.7731	9.5
90.5951	23.7728	8
90.5953	23.7727	9.5
90.5951	23.7723	9.5
90.595	23.7721	8.5
90.5952	23.772	13.5
90.5952	23.7718	13.5
90.5953	23.7717	13.5
90.5955	23.7716	13
90.5956	23.7717	13.5
90.5959	23.7721	16
90.5961	23.7724	15.5
90.5962	23.7727	12.5
90.5964	23.7732	13
90.5965	23.7735	12.5
90.5964	23.7737	11.5
90.5961	23.7738	11.5
90.5959	23.7738	10.5
90.5956	23.7739	9.5
90.5953	23.7742	7.5
90.5951	23.7744	8.5
90.595	23.7742	8.5
90.595	23.7739	8
90.5949	23.7738	15
90.595	23.7742	8.5
90.595	23.7745	8
90.5948	23.7745	9
90.5945	23.7743	9
90.5944	23.7743	9
90.5942	23.7743	11
90.5941	23.7745	11.5
90.5941	23.7747	13
90.594	23.7753	11.5
90.5938	23.7754	10.5
90.5935	23.7754	11.5
90.5933	23.7756	13
90.5931	23.7755	12
90.5928	23.7754	14
90.5925	23.7753	18.5
90.5926	23.7751	20.5
90.5925	23.7749	13.5
90.5923	23.7748	19
90.5921	23.7746	15
90.5922	23.7742	27
90.5926	23.7736	9.5
90.5928	23.7734	9
90.593	23.7733	10
90.5932	23.7732	15
90.5935	23.7733	13.5
90.5938	23.7731	13.5
90.5939	23.7729	12.5
90.5939	23.7727	12.5
90.5941	23.7726	11.5
90.594	23.7723	9.5
90.594	23.772	9.5
90.5941	23.7718	13
90.5943	23.7714	9
90.5946	23.7713	9
90.5949	23.7714	13.5
90.5951	23.7717	13.5
90.5952	23.7718	14
90.5954	23.7721	16
90.5955	23.7723	14
90.5953	23.7723	13.5
90.5943	23.7744	9.5
90.5936	23.7739	20.5
90.5935	23.7736	15.5
90.5934	23.7741	18.5
90.5944	23.7759	13.5
90.5946	23.7759	20.5
90.5949	23.776	24
90.5951	23.7758	16.5
90.5953	23.7757	19
90.5954	23.7754	8.5
90.5956	23.7753	8.5
90.5958	23.7754	9.5
90.5961	23.7752	9
90.5964	23.775	9
90.5964	23.7748	9.5
90.5962	23.7744	9.5
90.5961	23.7742	10
90.596	23.774	11
90.5959	23.7738	11.5
90.5957	23.7739	10
90.5953	23.7737	14.5
90.5919	23.7745	17
